# Supplementary material for: Benzalkonium Chloride, Even at Low Concentrations, Deteriorates Intracellular Metabolic Capacity in Human Conjunctival Fibroblasts
Source: Biomedicines. 2022 Sep 18;10(9):2315. doi: 10.3390/biomedicines10092315 (PMC9496331; doi:10.3390/biomedicines10092315)
Supplement: Supplementary file 1 [file biomedicines-10-02315-s001.zip]

Archive with 2 entries (2 files):
- Supplemental Figure S1.pdf
- Supplemental Table S1 primers.pdf
